# Supplementary material for: Quaternary Ammonium Compounds (QACs) and Ionic Liquids (ILs) as Biocides: From Simple Antiseptics to Tunable Antimicrobials
Source: Int J Mol Sci. 2021 Jun 24;22(13):6793. doi: 10.3390/ijms22136793 (PMC8268321; doi:10.3390/ijms22136793)
Supplement: Supplementary file 1 [file ijms-22-06793-s001.zip]

Archive with 1 entries (1 files):
- ijms-1248861-supplementary.pdf
